# Supplementary material for: Whole-Genome Sequencing of a Canine Family Trio Reveals a FAM83G Variant Associated with Hereditary Footpad Hyperkeratosis
Source: G3 (Bethesda). 2016 Jan 8;6(3):521–7. doi: 10.1534/g3.115.025643 (PMC4777115; doi:10.1534/g3.115.025643)
Supplement: Supporting Information [file supp_g3.115.025643_TableS2.xls]

## Sheet: Sheet1
Table S2.The primer sequence of seven candidate damaging missense mutations for sanger sequencing. Primers for Sanger sequencing of seven candidate damaging missense mutations. For both forward and reverse primer, the sequence is given in 5’ to 3’ direction.
Genea	Forward primerb	Reverse primerc
TDRD6	TGTAAAACGACGGCCAGTTGGAGATCTTGGGAGAATCC	CAGGAAACAGCTATGACCTTTTGTGGCTTTCAAAGGTG
USP4	TGTAAAACGACGGCCAGTTTTTCTTTGTTGACTTGGCAGA	CAGGAAACAGCTATGACCCTACACCCAGCTCCCATTGT
TACC2	TGTAAAACGACGGCCAGTAGGGCCACTTGCAGACAG	CAGGAAACAGCTATGACCCGTAAGAACTGGCATCTCAGC
DLGAP2	TGTAAAACGACGGCCAGTCATGCTACAGCTTTCCATCG	CAGGAAACAGCTATGACCTGTGCATGGATGACAGTTCA
GRAPL	TGTAAAACGACGGCCAGTCATGCTCTCCGTGCTCAGT	CAGGAAACAGCTATGACCCTTGAGTGTGTCCCCCTTGT
FAM83G	TGTAAAACGACGGCCAGTTCCAAGCCCGAGTTCTTCTA	CAGGAAACAGCTATGACCCCTGGGTCGTACACCTCAAT
PDILT	TGTAAAACGACGGCCAGTGGTGTTGATAAGGGCTCCTG	CAGGAAACAGCTATGACCGGAAAAGCACCATGAGGAAA
a Official gene symbol,
b Forward primer, sequence given 5' to 3'
c Reverse primer, sequence given 5' to 3'
